# Supplementary material for: Chromatin dynamics of the Klf4 locus in mouse pluripotent cells
Source: Sci Rep. 2026 Mar 27;16:10941. doi: 10.1038/s41598-026-45230-9 (PMC13039108; doi:10.1038/s41598-026-45230-9)
Supplement: Supplementary file 1 — Supplementary Material 1 [file 41598_2026_45230_MOESM1_ESM.xlsx]

## Sheet: Overview
Supplementary material 2
Table S1: Overview of CRISPR-targeting sequences and homology constructs.
Table S2: Overview of oligo sequences to create guideRNA expressing plasmids.
Table S3: Overview of molecular cloning steps to create ANCH3 homology donors.
Table S4: Overview of genotyping PCR conditions.
Table S5: Overview of oligo sequences used in RNA expression analyses.
Table S6: Overview of antibodies used in immunofluorescence staining.
Table S7: Results of statistical tests used to compare the expression of Klf4 and Rad23b between non target controls and ANCH3 edited clones.
Table S8: Overview of fitted biophysical parameters α and D (μm2/s) per condition.
Table S9: Results of statistical tests to check the differences between the α and D between all regions within naïve mESCs and EpiLCs and between the same region in naïve mESCs and EpiLCs.
Table S10: Results of Hartigan’s dip test to test the multimodality of α and D ensemble distributions of all genomic regions within naïve mESCs and EpiLCs.

## Sheet: Table S1
		129 allele		Cas allele			5' HA	3' HA
Genomic region	Genomic coordinates (mm10)	Target sequence	PAM	Target sequence	PAM	Cas9 type	(bp)	(bp)	Insert	Notes
Rad23b promoter	chr4:55,348,221-55,348,240	CTAAACGTGTGGGTACAGAG	TGG	CTAAACGTGTGGGTACAGAG	TGC	SpCas9	99	130	ANCH3 + LoxP
Klf4 superenhancer (Clone 2C8)	chr4:55,474,014-55,474,033	TCTTGTACTGAGGATGAAGA	TGG	TCTTGTACTGAGGATGAAGA	TAG	SpCas9	102	761	ANCH3 + LoxP (Clone 2C8)	No efficient targeting when used with SpCas9-HF1 or HF2 (HF1 + D1135E). Frequently leads to indels on Cas allele, when used with SpCas9.
Klf4 superenhancer (Clone F6)									ANCH3 (Clone F6)
Klf4 promoter	chr4:55,534,427-55,534,446	TCCTCATCTAAGTTCATAGA	GGG	TCCTCATCTAAGTTCATCGA	GGG	BJ SpCas9-HF	411	489	ANCH3 + LoxP
Distance control	chr4:55,602,266-55,602,285	ATACAGAGATCATTTATCCC	TGG	ATACAGAGATCATTTATCCC	TCG	SpCas9	116	207	ANCH3
Second control	chr4:55,648,852-55,648,871	ATGGATGAATGGATCCACAT	TGG	ATGGATGAATGGACCAACAT	TGC	SpCas9	239	234	ANCH3 + LoxP

## Sheet: Table S2
Genomic region	Orientation	Oligo sequence	Destination vector
Rad23b promoter	Forward	CACCgCTAAACGTGTGGGTACAGAG	pSpCas9(BB)-2A-Puro (PX459) V2.0
	Reverse	AAACCTCTGTACCCACACGTTTAGc
Klf4 SE	Forward	CACCgTCTTGTACTGAGGATGAAGA	pSpCas9(BB)-2A-Puro (PX459) V2.0
	Reverse	AAACTCTTCATCCTCAGTACAAGAc
Klf4 promoter	Forward	CACCgTCCTCATCTAAGTTCATAGA	B-SpCas9-HF1-2A-PuroR
	Reverse	AAACTCTATGAACTTAGATGAGGAc
Distance control	Forward	CACCgATACAGAGATCATTTATCCC	pSpCas9(BB)-2A-Puro (PX459) V2.0
	Reverse	AAACGGGATAAATGATCTCTGTATc
Second control	Forward	CACCgATGGATGAATGGACCAACAT	pSpCas9(BB)-2A-Puro (PX459) V2.0
	Reverse	AAACATGTTGGTCCATTCATCCATc
non-targeting control (Gal4)	Forward	CACCgAACGACTAGTTAGGCGTGTA	pSpCas9(BB)-2A-Puro (PX459) V2.0
	Reverse	AAACTACACGCCTAACTAGTCGTTc

## Sheet: Table S3
Genomic region	Plasmid name	Forward oligo	Reverse oligo	Source	Method of cloning
Rad23b promoter	pCR TOPO Rad23b promoter Homology Donor LoxP entry			gBlock Gene Fragment (see Supplementary Data File 2)	Zero Blunt™ TOPO™ PCR Cloning
	pCR TOPO Rad23b promoter ANCH3 LoxP Homology Donor			pCR TOPO Rad23b promoter Homology Donor LoxP entry, pcDNA5 FRT I-Sce1 ANCH3	Restriction-ligation; vector with I-SceI and BglII, ANCH3 with I-SceI and BamHI
Klf4 superenhancer	pCR TOPO Klf4 SE Homology Donor	CCAACCCCAACTAACACGTT	CTCAGCGGCATCTTGTTTGT	129X1/SvJ purified genomicDNA	Zero Blunt™ TOPO™ PCR Cloning
	pCR TOPO Klf4 SE Homology Donor entry	ctgttatccctaTCATCCTCAGTACAAGAG	ggtaatagatctAGATGGTGAATGTAAAGAAAG	pCR TOPO Klf4 SE promoter Homology Donor	Q5® Site-Directed Mutagenesis
	pCR TOPO Klf4 SE ANCH3 Homology Donor			pCR TOPO Klf4 SE promoter Homology Donor entry, pcDNA5 FRT I-Sce1 ANCH3	Restriction-ligation; vector with I-SceI and BglII, ANCH3 with I-SceI and BamHI
	pCR TOPO Klf4 SE Homology Donor LoxP entry	acattatacgaagttatAGATGGTGAATGTAAAGAAAG	atgctatacgaagttatAGATCTATTACCCTGTTATC	pCR TOPO Klf4 SE promoter Homology Donor entry	Q5® Site-Directed Mutagenesis
	pCR TOPO Klf4 SE ANCH3 LoxP Homology Donor			pCR TOPO Klf4 SE promoter Homology Donor LoxP entry, pcDNA5 FRT I-Sce1 ANCH3	Restriction-ligation; vector with I-SceI and BglII, ANCH3 with I-SceI and BamHI
Klf4 promoter	pCR TOPO Klf4 promoter Homology Donor	AAGCGCTCTTGGAATGCATC	TCATCAAAGGTTTACACAGCCTC	129X1/SvJ purified genomicDNA	Zero Blunt™ TOPO™ PCR Cloning
	pCR TOPO Klf4 promoter Homology Donor entry	ctgttatccctaTGAACTTAGATGAGGATGTAAAC	ggtaatagatctGAGGGTTTGAGACCTTGG	pCR TOPO Klf4 promoter Homology Donor	Q5® Site-Directed Mutagenesis
	pCR TOPO Klf4 promoter Homology Donor LoxP entry	atgctatacgaagttatAGATCTATTACCCTGTTATCC	acattatacgaagttatGAGGGTTTGAGACCTTGG	pCR TOPO Klf4 promoter Homology Donor entry	Q5® Site-Directed Mutagenesis
	pCR TOPO Klf4 promoter ANCH3 LoxP Homology Donor			pCR TOPO Klf4 promoter Homology Donor LoxP entry, pcDNA5 FRT I-Sce1 ANCH3	Restriction-ligation; vector with I-SceI and BglII, ANCH3 with I-SceI and BamHI
Distance control (DCON)	pCR TOPO DCON Homology Donor	CTCTTGCTATCTCTTGAGGGC	AGACAGCTCCAGGGAACATG	129X1/SvJ purified genomicDNA	Zero Blunt™ TOPO™ PCR Cloning
	pCR TOPO DCON Homology Donor entry	ggtaatagatctCCCTGGAGTGAAATATTAAAAC	ctgttatccctaATAAATGATCTCTGTATGCTAG	pCR TOPO DCON Homology Donor	Q5® Site-Directed Mutagenesis
	pCR TOPO DCON ANCH3 Homology Donor			pCR TOPO DCON Homology Donor entry, pcDNA5 FRT I-Sce1 ANCH3	Restriction-ligation; vector with I-SceI and BglII, ANCH3 with I-SceI and BamHI
Second control (SECON)	pCR TOPO SECON Homology Donor entry			gBlock Gene Fragment (see Supplementary Data File 3)	Zero Blunt™ TOPO™ PCR Cloning
	pCR TOPO SECON Homology Donor LoxP entry	acattatacgaagttatTTGGTCCATTCATCCATTC	atgctatacgaagttatAGATCTATTACCCTGTTATC	pCR TOPO SECON Homology Donor entry	Q5® Site-Directed Mutagenesis
	pCR TOPO SECON ANCH3 LoxP Homology Donor			pCR TOPO SECON Homology Donor LoxP entry, pcDNA5 FRT I-Sce1 ANCH3	Restriction-ligation; vector with I-SceI and BglII, ANCH3 with I-SceI and BamHI

## Sheet: Table S4
				Expected sizes (bp)
Genomic region	Description	Orientation	Oligo sequence	knockin	wildtype	Polymerase	Additive	Tm (°C)	extension time	Cycles
Rad23b promoter	Outside PCR	Forward	CAGTTTAACATTGGGTGCTTTGG	1393	328	Platinum Taq, touchdown	3% kb extender	65 - 60	2 min.	5 + 30
		Reverse	GGGCAAAGGTAGCAACTGAC
Klf4 superenhancer	Outside PCR	Forward	GCAAGATTGGGCCAGGAAAA	2450/2416	1408	Platinum Taq	3% kb extender	60	2 min. 30 sec.	35
		Reverse	TCCTTCACATCCTTGCCAGT
	Cas allele check	Forward	GCAAGATTGGGCCAGGAAAA	N/A	414	Platinum Taq	N/A	60	30 sec.	35
		Reverse	GTGGACTCTTGTGGAAAGGC
	Sanger sequencing Cas allele	Forward	AAGTGCTGGGATTAAAGGCG
Klf4 promoter	Outside PCR	Forward	TTTGTCATCCTGAATTTTCCACT	2191	1128	Platinum Taq	N/A	60	2 min.	40
		Reverse	GCCATTACATCATCTGCCAAC
Distance control	Outside PCR	Forward	AAGAAGCATGAGGGTCCTGG	1593	560	Platinum Taq, touchdown	3% kb extender	68 - 63	2 min.	5 + 30
		Reverse	TGAAGCAAATGTAGAGATCAGCA
Second control	Outside PCR	Forward	TTCACCTTTTGCCAAGACCC	1920	852	Platinum Taq, touchdown	3% kb extender	68 - 63	2 min.	5 + 30
		Reverse	TGGACCATCAGCCATCTTCC

## Sheet: Table S5
Experiment	Target gene	Input	Forward oligo	Reverse oligo
RT-qPCR	Tbx3	cDNA (oligo(dT)-primed)	GAACCTACCTGTTCCCGGAAA	AGTGTCTCGAAAACCCTTTGC
	Esrrb	cDNA (oligo(dT)-primed)	CCTGCCGATTCATGAAATGC	GCCGTCGCTTGTACTTCTG
	Klf4	cDNA (oligo(dT)-primed)	GCAGTCACAAGTCCCCTCTC	GACCTTCTTCCCCTCTTTGG
	Rad23b	cDNA (oligo(dT)-primed)	ACCTTCAAGATCGACATCGACC	ACTTCTGACCTGCTACCGGAA
	Dnmt3b	cDNA (oligo(dT)-primed)	TTCAGTGACCAGTCCTCAGACACGAA	TCAGAAGGCTGGAGACCTCCCTCTT
	Fgf5	cDNA (oligo(dT)-primed)	TGTGTCTCAGGGGATTGTAGG	AGCTGTTTTCTTGGAATCTCTCC
	Tbp	cDNA (oligo(dT)-primed)	AAGAGAGCCACGGACAACTG	AGCCCAACTTCTGCACAACT
	Sdha	cDNA (oligo(dT)-primed)	AGAAAGGCCAAATGCAGCTC	GTGAGAACAAGAAGGCATCAGC
Pyrosequencing	Klf4	cDNA (N6-primed)	GAGCGTCCCGCGGATCTG	AAGGCAGCCTCGGGGACT
		sequencing primer	TCTCCTGCAAGCTAGTG

## Sheet: Table S6
Type	Antibody target	Host	Manufacturer	Catalog nr.	Lot nr.	Clone	Dilution
Primary antibodies	ESRRβ	Mouse	Perseus Proteomics	PP-H6705-00	A-2	H6705	1 in 200
	Klf4	Goat	R&D Systems	AF3158	WRR0923041		1 in 200
	Oct6	Mouse	Absea	060204E04	Not available	KT110	1 in 50
Secondary antibodies	Goat-Cy3	Donkey	Jackson Immunoresearch	705-165-147			1 in 400
	Mouse-Alexa Fluor 647	Donkey	Jackson Immunoresearch	715-605-151	168259		1 in 400

## Sheet: Table S7
Experiment	Parameter	Statistical test	F	p value	R squared
RT-qPCR	Klf4 expression	ANOVA	2,987	0,0731	0,5443
	Rad23b expression		0,7676	0,5700	0,2349
Experiment	Parameter	Post-test	Comparison¹	n	Distribution assumption	p_cutoff	adjusted p-value
RT-qPCR	Klf4 expression	Dunnett's multiple comparisons test	Non target vs Rad23 promoter	3 vs 3	Normal (Gaussian)	0.05	0,0544
			Non target vs Klf4 promoter				>0,9999
			Non target vs DCON				>0,9999
			Non target vs SECON				0,8719
	Rad23b expression		Non target vs Rad23 promoter				0,9991
			Non target vs Klf4 promoter				0,9110
			Non target vs DCON				0,7725
			Non target vs SECON				0,9511
¹Klf4 SE clones were not tested due to limited sample size (n=2)

## Sheet: Table S8
					2D motion analysis					1D motion analysis
Experiment	Parameter	Experimental condition	Condition	n	Mean	SD	SEM	Lower 95% CI	Upper 95% CI	Mean	SD	SEM	Lower 95% CI	Upper 95% CI
Motion analysis	anomalous exponent (α)	Rad23b promoter	Naive mESCs	102	0.4695	0.1055	0.01045	0.4487	0.4902	0.4326	0.1208	0.01196	0.4089	0.4563
		Klf4 SE		105	0.4672	0.09534	0.009304	0.4487	0.4856	0.4281	0.1092	0.01065	0.407	0.4493
		Klf4 promoter		95	0.4685	0.1044	0.01071	0.4472	0.4898	0.4249	0.1089	0.01117	0.4027	0.4471
		DCON		90	0.4624	0.08855	0.009334	0.4439	0.481	0.4256	0.09367	0.009874	0.406	0.4452
		SECON		101	0.4467	0.0981	0.009761	0.4273	0.466	0.4081	0.129	0.01284	0.3826	0.4336
		Rad23b promoter	EpiLCs	111	0.483	0.08798	0.00835	0.4665	0.4996	0.452	0.1103	0.01047	0.4312	0.4727
		Klf4 SE		94	0.4823	0.08139	0.008394	0.4656	0.499	0.4584	0.08708	0.008982	0.4405	0.4762
		Klf4 promoter		111	0.4748	0.07778	0.007383	0.4602	0.4895	0.4363	0.09103	0.00864	0.4192	0.4534
		DCON		113	0.5079	0.0905	0.008513	0.491	0.5248	0.4749	0.1156	0.01087	0.4534	0.4965
		SECON		109	0.4916	0.09297	0.008905	0.474	0.5093	0.4502	0.1078	0.01032	0.4297	0.4706
	diffusion coefficient (D)	Rad23b promoter	Naive mESCs	102	0.01362	0.007814	0.0007737	0.01208	0.01515	0.01389	0.00812	0.000804	0.0123	0.01549
		Klf4 SE		105	0.01117	0.02565	0.002503	0.006208	0.01614	0.008942	0.004782	0.0004666	0.008016	0.009867
		Klf4 promoter		95	0.009455	0.006874	0.0007053	0.008054	0.01085	0.009353	0.00464	0.000476	0.008407	0.0103
		DCON		90	0.009192	0.004212	0.000444	0.00831	0.01007	0.009311	0.004562	0.0004809	0.008355	0.01027
		SECON		101	0.009446	0.005285	0.0005259	0.008403	0.01049	0.009685	0.005533	0.0005505	0.008593	0.01078
		Rad23b promoter	EpiLCs	111	0.0133	0.008562	0.0008127	0.01169	0.01491	0.01282	0.006414	0.0006088	0.01162	0.01403
		Klf4 SE		94	0.008269	0.004602	0.0004746	0.007327	0.009212	0.008449	0.004567	0.000471	0.007513	0.009384
		Klf4 promoter		111	0.008186	0.003215	0.0003052	0.007581	0.008791	0.008415	0.003484	0.0003307	0.00776	0.00907
		DCON		113	0.007255	0.003492	0.0003285	0.006604	0.007906	0.007503	0.003545	0.0003334	0.006843	0.008164
		SECON		109	0.007726	0.00392	0.0003755	0.006981	0.00847	0.008029	0.004206	0.0004029	0.007231	0.008828

## Sheet: Table S9
Experiment	Parameter	Statistical test	Distribution assumption	Number of groups	Kruskal-Wallis statistic	Exact or approximate P value?	P value
2D motion analysis	anomalous exponent (α)	Kruskal-Wallis test	No assumption	10	41,99	Approximate	<0,0001
2D motion analysis	diffusion coefficient (D)			10	126,3	Approximate	<0,0001
1D motion analysis	anomalous exponent (α)			10	37,97	Approximate	<0,0001
1D motion analysis	diffusion coefficient (D)			10	111,3	Approximate	<0,0001
							anomalous exponent (α)		diffusion coefficient (D)
							2D motion analysis	1D motion analysis	2D motion analysis	1D motion analysis
Experiment	Post-test	Comparison	Experimental condition	n1	n2	p_cutoff	adjusted p-value	adjusted p-value	adjusted p-value	adjusted p-value
Motion analysis	Dunn's multiple comparisons test	Rad23b promoter vs Klf4 SE	naive mESCs	102	105	0.05	>0,9999	>0,9999	<0,0001	<0,0001
		Rad23b promoter vs Klf4 promoter		102	95		>0,9999	>0,9999	0,0006	0,0018
		Rad23b promoter vs DCON		102	90		>0,9999	>0,9999	0,0061	0,0026
		Rad23b promoter vs SECON		102	101		>0,9999	>0,9999	0,0010	0,0011
		Klf4 SE vs Klf4 promoter		105	95		>0,9999	>0,9999	>0,9999	>0,9999
		Klf4 SE vs DCON		105	90		>0,9999	>0,9999	>0,9999	>0,9999
		Klf4 SE vs SECON		105	101		>0,9999	>0,9999	>0,9999	>0,9999
		Klf4 promoter vs DCON		95	90		>0,9999	>0,9999	>0,9999	>0,9999
		Klf4 promoter vs SECON		95	101		>0,9999	>0,9999	>0,9999	>0,9999
		DCON vs SECON		90	101		>0,9999	>0,9999	>0,9999	>0,9999
		Rad23b promoter vs Klf4 SE	EpilCs	111	94		>0,9999	>0,9999	<0,0001	<0,0001
		Rad23b promoter vs Klf4 promoter		111	111		>0,9999	>0,9999	<0,0001	<0,0001
		Rad23b promoter vs DCON		111	113		>0,9999	>0,9999	<0,0001	<0,0001
		Rad23b promoter vs SECON		111	109		>0,9999	>0,9999	<0,0001	<0,0001
		Klf4 SE vs Klf4 promoter		94	111		>0,9999	>0,9999	>0,9999	>0,9999
		Klf4 SE vs DCON		94	113		>0,9999	>0,9999	>0,9999	>0,9999
		Klf4 SE vs SECON		94	109		>0,9999	>0,9999	>0,9999	>0,9999
		Klf4 promoter vs DCON		111	113		0,1534	0,4588	0,3252	0,9542
		Klf4 promoter vs SECON		111	109		>0,9999	>0,9999	>0,9999	>0,9999
		DCON vs SECON		113	109		>0,9999	>0,9999	>0,9999	>0,9999
		Rad23b promoter	naive mESCs vs EpiLCs	102	111		>0,9999	>0,9999	>0,9999	>0,9999
		Klf4 SE	naive mESCs vs EpiLCs	105	94		>0,9999	0,1762	>0,9999	>0,9999
		Klf4 promoter	naive mESCs vs EpiLCs	95	111		>0,9999	>0,9999	>0,9999	>0,9999
		DCON	naive mESCs vs EpiLCs	90	113		0,0074	0,0958	0,0024	0,0309
		SECON	naive mESCs vs EpiLCs	101	109		0,0005	0,0045	0,2038	0,4118

[truncated: 1 more sheets: Table S10]
